# Supplementary material for: Early-Life Microbiota Modulation and Neurodevelopment in Infants: A Systematic Review and Meta-Analysis of Randomized Controlled Trials
Source: Cells. 2026 Apr 1;15(7):638. doi: 10.3390/cells15070638 (PMC13072312; doi:10.3390/cells15070638)
Supplement: Supplementary file 1 [file cells-15-00638-s001.zip]

Archive with 1 entries (1 files):
- cells-4212524-supplementary.pdf
